# Supplementary material for: Transcriptomic profiling of peripheral blood cells in HPV‐associated carcinoma patients receiving combined valproic acid and avelumab
Source: Mol Oncol. 2023 Sep 17;18(5):1209–30. doi: 10.1002/1878-0261.13519 (PMC11077001; doi:10.1002/1878-0261.13519)
Supplement: Supplementary file 4 — Table S3. (A, B) Enriched pathways in the NR group at C1 versus the baseline (C0). Table S4. Enriched signaling pathway at C1 vs C0 in Rs. Table S5. (A) Transcripts of genes involved in JAK/STAT/STAT3 pathways in C1 vs C0 in NRs. (B) Transcripts of genes involved in glycolysis and gluconeogenesis pathways in C1 vs C0 in NRs. (C) Transcripts related to B cells at C1 compared with the baseline in the NR. (D) Transcripts related to T cells at C1 compared with the baseline in the NR. (E) Transcripts related to NK cells at C1 compared with the baseline in the NR. (F) Transcripts related to myeloid cells at C1 compared with the baseline in the NR. (G) Transcripts related IL‐8 signaling and NET formation at C1 compared with the baseline in the NR. Table S6. CIBERSORTx analysis to deconvolute the estimated immune cell transcripts. [file MOL2-18-1209-s001.xlsx]

## Sheet: S Table 3A (P-Value)
S Table 3A
Canonical Pathways	NR_C1_C0	NR_C2_C0	NR_EP_C0
B Cell Receptor Signaling	1.88384	0.290374	1.26006
FLT3 Signaling in Hematopoietic Progenitor Cells	3.37067	2.18269	1.71661
Gluconeogenesis I	3.91538	2.60701	0
Glycolysis I	8.42786	4.42257	0
GM-CSF Signaling	2.23997	1.73052	3.60076
HMGB1 Signaling	2.44805	0.698748	1.30183
ID1 Signaling Pathway	1.88398	2.0048	3.68849
IL-17 Signaling	1.37718	1.65226	1.28271
IL-2 Signaling	3.19536	3.12925	2.95981
IL-23 Signaling Pathway	2.24544	0.302121	0.942416
IL-3 Signaling	2.90711	2.74659	2.49276
IL-8 Signaling	2.41573	3.18386	4.2585
JAK/STAT Signaling	3.90787	2.60619	2.42291
Natural Killer Cell Signaling	4.04426	2.22227	1.04732
Neutrophil Extracellular Trap Signaling Pathway	3.0492	1.80053	1.98987
NF-κB Signaling	1.96712	0.650552	1.52362
PTEN Signaling	1.91006	2.99471	3.91402
STAT3 Pathway	2.30015	1.6261	1.03919
T Cell Receptor Signaling	1.32518	0	1.449
Telomerase Signaling	2.38022	3.00909	3.43452

## Sheet: S Table 3B (Z-Score)
S Table 3B
Canonical Pathways	NR_C1_C0	NR_C2_C0	NR_EP_C0
Glycolysis I	-2.714	-2.828	N/A
Telomerase Signaling	-3.162	-1.387	-0.816
Neutrophil Extracellular Trap Signaling Pathway	0.87	2.263	2.111
PTEN Signaling	3.606	1.5	0
Gluconeogenesis I	-2.646	-2.449	N/A
ID1 Signaling Pathway	-2.668	-1.789	0.632
IL-17 Signaling	-2.496	-2	-0.447
IL-3 Signaling	-3.317	-1.155	0.447
B Cell Receptor Signaling	-2.558	-0.943	1.414
T Cell Receptor Signaling	-2.683	-1.5	0.707
JAK/STAT Signaling	-2.496	-1.732	0.447
GM-CSF Signaling	-3	-1.667	0
IL-8 Signaling	-2.828	0	1.667
FLT3 Signaling in Hematopoietic Progenitor Cells	-2.309	-2.111	0
IL-2 Signaling	-2.828	-1.265	0
Natural Killer Cell Signaling	-2.132	-1.342	0.447
STAT3 Pathway	-2.496	-1.155	0
HMGB1 Signaling	-2.324	-0.905	0
NF-κB Signaling	-2.711	-0.447	0
IL-23 Signaling Pathway	-2.646	N/A	N/A

## Sheet: S Table 4A (Z-Score)
S Table 4A
Canonical Pathways	R_C1_C0	R_C2_C0	R_EP_C0
14-3-3-mediated Signaling	N/A	0.577	-2.449
Acute Phase Response Signaling	N/A	0.775	-2.111
FLT3 Signaling in Hematopoietic Progenitor Cells	N/A	1.414	-2.236
GM-CSF Signaling	N/A	1.414	-2.236
IL-2 Signaling	N/A	0.816	-2.236
IL-6 Signaling	N/A	0.905	-1.89
IL-8 Signaling	N/A	-0.243	-2.333
JAK/STAT Signaling	N/A	1.265	-2.236
Macrophage Alternative Activation Signaling Pathway	N/A	-1.5	-0.816
NF-κB Activation by Viruses	N/A	0.707	-2.236
PFKFB4 Signaling Pathway	N/A	2.236	N/A
Phagosome Formation	N/A	1.234	-2.041
PTEN Signaling	N/A	-1.414	2.646
Pyrimidine Ribonucleotides De Novo Biosynthesis	N/A	1.633	N/A
Role of JAK2 in Hormone-like Cytokine Signaling	N/A	2.121	N/A
Role of PKR in Interferon Induction and Antiviral Response	N/A	2.496	N/A
S100 Family Signaling Pathway	N/A	1.605	0
Salvage Pathways of Pyrimidine Ribonucleotides	N/A	1.667	N/A
Toll-like Receptor Signaling	N/A	2.449	N/A
TREM1 Signaling	N/A	1.897	0.378

## Sheet: S Table 4B (P-Value)
S Table 4B
Canonical Pathways	R_C1_C0	R_C2_C0	R_EP_C0
Acute Phase Response Signaling	0.51329	1.97648	3.94856
TREM1 Signaling	0	2.78719	3.15688
Phagosome Formation	0	1.93559	2.48837
IL-2 Signaling	0	1.1871	2.04724
PTEN Signaling	0	1.06505	1.89727
GM-CSF Signaling	0	1.8293	1.8329
14-3-3-mediated Signaling	0	4.22502	1.82381
IL-6 Signaling	0.646448	1.46656	1.77237
NF-κB Activation by Viruses	0	1.57207	1.64859
IL-8 Signaling	0	1.89239	1.59783
FLT3 Signaling in Hematopoietic Progenitor Cells	0	1.48624	1.58591
JAK/STAT Signaling	0	2.36483	1.56572
Macrophage Alternative Activation Signaling Pathway	0.503573	1.87244	0.714432
S100 Family Signaling Pathway	0	2.09742	0.667217
Salvage Pathways of Pyrimidine Ribonucleotides	0	1.5117	0.506043
Toll-like Receptor Signaling	0	2.09623	0.331122
PFKFB4 Signaling Pathway	0	1.65558	0.198922
Role of PKR in Interferon Induction and Antiviral Response	0.640525	3.50126	0
Pyrimidine Ribonucleotides De Novo Biosynthesis	1.12608	2.08015	0
Role of JAK2 in Hormone-like Cytokine Signaling	0	2.36027	0

## Sheet: S Table 5A
JAK/STAT Signaling	S Table 5A
Name	Transcript ID	Log2Fold change	P-adjusted
AKT1	ENST00000555528.5	-8.211	0.000351
AKT3	ENST00000672238.1	-5.745	0.0255
KRAS	ENST00000692768.1	-6.076	0.0138
MTOR	ENST00000473471.5	5.802	0.0298
PIAS1	ENST00000545237.1	-2.423	0.00672
PIK3C2B	ENST00000424712.6	-5.513	0.0352
PIK3CB	ENST00000462898.5	-7.05	8e-05
PTPN6	ENST00000542277.5	2.623	0.0431
RAF1	ENST00000689876.1	-4.293	0.0401
RAP1B	ENST00000543393.5	-5.254	0.0213
RELA	ENST00000525693.5	-2.607	0.00276
SOS1	ENST00000691229.1	-6.093	0.00945
STAT3	ENST00000677820.1	-8.205	0.0039
STAT3 Pathway
Name	Transcript ID	Log2 Fold change	P-adjusted
FGFR1	ENST00000470826.5	-3.308	0.0301
FLT1	ENST00000615840.4	-3.948	0.0157
HGF	ENST00000423064.7	2.778	0.0196
IL15RA	ENST00000528354.5	-3.982	0.0473
KRAS	ENST00000692768.1	-6.076	0.0138
MAP2K4	ENST00000415385.7	9.223	0.00588
MAPK9	ENST00000452135.7	-6.523	0.00326
NGFR	ENST00000172229.8	-2.551	0.0416
PDGFB	ENST00000331163.11	-2.704	5.34e-05
PTPN6	ENST00000542277.5	2.623	0.0431
RAF1	ENST00000689876.1	-4.293	0.0401
RAP1B	ENST00000543393.5	-5.254	0.0213
STAT3	ENST00000677820.1	-8.205	0.0039
VEGFA	ENST00000493786.2	-3.03	0.0376

## Sheet: S Table 5B
S Table 5B
GLYCOLYSIS I
Name	Transcript ID	Log2 Fold change	P-adjusted
ENO1	ENST00000395319.7	-5.503	0.00229
ENO2	ENST00000441285.2	-6.319	0.000351
FBP1	ENST00000682520.1	-3.741	0.015
GAPDH	ENST00000619601.1	-2.387	0.0109
GPI	ENST00000591204.5	-8.132	0.0012
PFKM	ENST00000551804.5	5.967	0.0252
PFKP	ENST00000381072.5	-2.766	0.00041
PGK1	ENST00000476531.1	-2.595	0.00526
PKM	ENST00000563986.1	-2.285	9.54e-07
TPI1	ENST00000493987.5	-4.139	0.000119
HIF1A	ENST00000539097.2	-3.92	0.0389
GLUCONEOGENESIS
Name	Transcript ID	Log2 Fold change	P-adj
ALDOC	ENST00000395319.7	-5.503	0.00229
ENO1	ENST00000464920.2	-2.3	0.00243
ENO2	ENST00000441285.2	-6.319	0.000351
FBP1	ENST00000682520.1	-3.741	0.015
GAPDH	ENST00000619601.1	-2.387	0.0109
GPI	ENST00000591204.5	-8.132	0.0012
PGK1	ENST00000476531.1	-2.595	0.00526

## Sheet: S Table 5C
S Table 5C
B Cell Receptor Signaling
Name	Transcript ID	Log2 Fold change	P-adjusted
AKT1	ENST00000555528.5	-8.211	0.000351
AKT3	ENST00000672238.1	-5.745	0.0255
ATF4	ENST00000675582.2	-6.295	0.0168
CALM1	ENST00000594523.5	-11.4	0.000473
FCGR2B	ENST00000480308.5	-2.144	0.00625
IGHV3-73	ENST00000631708.1	4.438	0.0471
IGLV9-49	ENST00000427632.2	2.2	0.0458
KRAS	ENST00000692768.1	-6.076	0.0138
MAP2K4	ENST00000415385.7	9.223	0.00588
MAP2K6	ENST00000589647.5	4.605	0.0352
MAP2K7	ENST00000468058.1	-5.662	0.0326
MAP3K2	ENST00000344908.9	-7.881	0.0145
MAP3K8	ENST00000415139.5	8.091	0.0152
MAPK9	ENST00000452135.7	-6.523	0.00326
MTOR	ENST00000473471.5	5.802	0.0298
NFATC1	ENST00000427363.7	-7.086	0.00186
PIK3C2B	ENST00000424712.6	-5.513	0.0352
PIK3CB	ENST00000462898.5	-7.05	8e-05
POU2F2	ENST00000529067.5	5.28	0.0439
PTPN6	ENST00000542277.5	2.623	0.0431
RAF1	ENST00000689876.1	-4.293	0.0401
RAP1B	ENST00000543393.5	-5.254	0.0213
RELA	ENST00000525693.5	-2.607	0.00276
SOS1	ENST00000691229.1	-6.093	0.00945
VAV1	ENST00000599806.5	-5.945	0.0358

## Sheet: S Table 5D
S Table 5D
T Cell Receptor Signaling
Name	Transcript ID	Log2 Fold change	P-adjusted
AKT1	ENST00000555528.5	-8.211	0.000351
AKT3	ENST00000672238.1	-5.745	0.0255
CALM1	ENST00000594523.5	-11.4	0.000473
CD28	ENST00000374481.7	-7.129	0.00195
ITGB2	ENST00000355153.8	-9.84	0.0178
KRAS	ENST00000692768.1	-6.076	0.0138
MAP2K4	ENST00000415385.7	9.223	0.00588
MAP2K6	ENST00000589647.5	4.605	0.0352
MAP2K7	ENST00000468058.1	-5.662	0.0326
MTOR	ENST00000473471.5	5.802	0.0298
NFATC1	ENST00000427363.7	-7.086	0.00186
PIK3C2B	ENST00000424712.6	-5.513	0.0352
PIK3CB	ENST00000462898.5	-7.05	8e-05
PLCG1	ENST00000685551.1	5.126	0.012
PTPN6	ENST00000542277.5	2.623	0.0431
RAF1	ENST00000689876.1	-4.293	0.0401
RAP1B	ENST00000543393.5	-5.254	0.0213
RELA	ENST00000525693.5	-2.607	0.00276
RPTOR	ENST00000575542.5	-2.175	0.000151
SOS1	ENST00000691229.1	-6.093	0.00945
VAV1	ENST00000599806.5	-5.945	0.0358

## Sheet: S Table 5E
S Table 5E
NK Cell signaling
Name	Transcript ID	Log2 Fold change	P-adjusted
AKT1	ENST00000555528.5	-8.211	0.000351
AKT3	ENST00000672238.1	-5.745	0.0255
COL1A1	ENST00000225964.10	-3.579	0.00228
HSPA8	ENST00000534319.5	-11.127	0.00295
HSPA9	ENST00000649578.2	-3.609	0.00688
HSPA1A/HSPA1B	ENST00000400040.1	-5.335	0.0272
KIR2DS2	ENST00000613654.1	5.617	0.00463
KRAS	ENST00000692768.1	-6.076	0.0138
MAP3K2	ENST00000344908.9	-7.881	0.0145
MAP3K8	ENST00000415139.5	8.091	0.0152
MTOR	ENST00000473471.5	5.802	0.0298
MYD88	ENST00000651800.2	3.786	0.000984
NFATC1	ENST00000427363.7	-7.086	0.00186
PIK3C2B	ENST00000424712.6	-5.513	0.0352
PIK3CB	ENST00000462898.5	-7.05	8e-05
PLCG1	ENST00000685551.1	5.126	0.012
PTPN6	ENST00000542277.5	2.623	0.0431
RAF1	ENST00000689876.1	-4.293	0.0401
RAP1B	ENST00000543393.5	-5.254	0.0213
RELA	ENST00000525693.5	-2.607	0.00276
SOS1	ENST00000691229.1	-6.093	0.00945
VAV1	ENST00000599806.5	-5.945	0.0358

## Sheet: S Table 5F
S Table 5F
HMGB1 Signaling
Name	Transcript ID	Log2 Fold change	P-adjusted
AKT1	ENST00000555528.5	-8.211	0.000351
AKT3	ENST00000672238.1	-5.745	0.0255
IFNGR1	ENST00000696695.1	-5.954	0.0109
KRAS	ENST00000692768.1	-6.076	0.0138
LEP	ENST00000308868.5	-4.932	5.56e-07
MAP2K4	ENST00000415385.7	9.223	0.00588
MAP2K6	ENST00000589647.5	4.605	0.0352
MAP2K7	ENST00000468058.1	-5.662	0.0326
MAPK9	ENST00000452135.7	-6.523	0.00326
NGFR	ENST00000172229.8	-2.551	0.0416
PIK3C2B	ENST00000424712.6	-5.513	0.0352
PIK3CB	ENST00000462898.5	-7.05	8e-05
RAP1B	ENST00000543393.5	-5.254	0.0213
RELA	ENST00000525693.5	-2.607	0.00276
RHOH	ENST00000617441.4	-7.35	0.0297
TNFRSF1A	ENST00000539372.5	7.795	0.0446
GM-CSF Signaling
Name	Transcript ID	Log2 Fold change	P-adjusted
AKT1	ENST00000555528.5	-8.211	0.000351
AKT3	ENST00000672238.1	-5.745	0.0255
KRAS	ENST00000692768.1	-6.076	0.0138
PIK3C2B	ENST00000424712.6	-5.513	0.0352
PIK3CB	ENST00000462898.5	-7.05	8e-05
RAF1	ENST00000689876.1	-4.293	0.0401
RAP1B	ENST00000543393.5	-5.254	0.0213
SOS1	ENST00000691229.1	-6.093	0.00945
STAT3	ENST00000677820.1	-8.205	0.0039

[truncated: 2 more sheets: S Table 5G, S Table 6]
